# Supplementary material for: EBV miRNA expression profiles in different infection stages: A prospective cohort study
Source: PLoS One. 2019 Feb 13;14(2):e0212027. doi: 10.1371/journal.pone.0212027 (PMC6373943; doi:10.1371/journal.pone.0212027)
Supplement: S1 File — (XLSX) [file pone.0212027.s005.xlsx]

## Sheet: CT valus
Patient ID	Virus load	Gruppe	mir-16	BHRF1-1	BHRF1-2	BART1-5p	BART2-5p	BART5-5p	BART6-5p	BART7-3p	BART9-3p	BART13-3p	BART15-3p	BART20-5p	mir-16	BHRF1-1	BHRF1-2	BART1-5p	BART2-5p	BART5-5p	BART6-5p	BART7-3p	BART9-3p	BART13-3p	BART15-3p	BART20-5p
009	0	3	9.01076	nd	nd	31.6212	nd	25.4328	nd	nd	25.9313	nd	nd	nd	9.01076	#VALUE!	#VALUE!	1.56166e-07	#VALUE!	1.13889e-05	#VALUE!	#VALUE!	8.06154e-06	#VALUE!	#VALUE!	#VALUE!
010	13000	2	9.09498	30.374	nd	30.371	nd	24.6128	nd	nd	25.4423	nd	nd	nd	9.09498	3.92986e-07	#VALUE!	3.93796e-07	#VALUE!	2.13139e-05	#VALUE!	#VALUE!	1.19942e-05	#VALUE!	#VALUE!	#VALUE!
011	5600	2	11.1875	nd	nd	31.4386	nd	24.4748	nd	30.3421	25.5327	nd	nd	nd	11.1875	#VALUE!	#VALUE!	8.01312e-07	#VALUE!	0.000100028	#VALUE!	1.71356e-06	4.80483e-05	#VALUE!	#VALUE!	#VALUE!
012	48000	2	8.6954	nd	nd	30.301	32.4861	23.6579	nd	25.7447	25.1494	nd	nd	nd	8.6954	#VALUE!	#VALUE!	3.1337e-07	6.89117e-08	3.13217e-05	#VALUE!	7.3732e-06	1.11392e-05	#VALUE!	#VALUE!	#VALUE!
014	110000	1	12.975	22.17	nd	29.4866	nd	23.3519	nd	28.6995	33.7465	nd	nd	nd	12.975	0.00170623	#VALUE!	1.07031e-05	#VALUE!	0.000752049	#VALUE!	1.84698e-05	5.58698e-07	#VALUE!	#VALUE!	#VALUE!
015	4300000	1	9.16342	23.4965	nd	30.056	nd	24.7957	31.8582	19.3867	29.705	nd	nd	nd	9.16342	4.84525e-05	#VALUE!	5.13691e-07	#VALUE!	1.96892e-05	1.47292e-07	0.00083655	6.55191e-07	#VALUE!	#VALUE!	#VALUE!
016	16000	2	10.7741	nd	nd	29.806	nd	23.477	nd	29.1195	24.5933	nd	nd	nd	10.7741	#VALUE!	#VALUE!	1.86558e-06	#VALUE!	0.000149985	#VALUE!	3.00242e-06	6.91829e-05	#VALUE!	#VALUE!	#VALUE!
018	0	3	11.3325	32.284	nd	32.0213	nd	31.3915	nd	21.8776	25.6039	nd	nd	nd	11.3325	4.9313e-07	#VALUE!	5.91628e-07	#VALUE!	9.1549e-07	#VALUE!	0.000669293	5.05674e-05	#VALUE!	#VALUE!	#VALUE!
019	0	3	8.99303	nd	nd	nd	nd	nd	nd	30.9343	nd	nd	nd	nd	8.99303	#VALUE!	#VALUE!	#VALUE!	#VALUE!	#VALUE!	#VALUE!	2.48318e-07	#VALUE!	#VALUE!	#VALUE!	#VALUE!
020	0	3	9.1775	nd	nd	30.7611	30.5005	23.4172	nd	nd	20.8325	nd	nd	nd	9.1775	#VALUE!	#VALUE!	3.18202e-07	3.81177e-07	5.16916e-05	#VALUE!	#VALUE!	0.000310094	#VALUE!	#VALUE!	#VALUE!
021	1900000	1	8.945	16.295	nd	16.1225	17.76	14.1123	17.78	13.415	14.895	nd	18.785	nd	8.945	0.00612956	#VALUE!	0.00690808	0.00222034	0.0278289	0.00218978	0.0451228	0.016176	#VALUE!	0.0010911	#VALUE!
022	2800	2	9.815	nd	nd	nd	nd	30.935	nd	nd	29.065	nd	nd	nd	9.815	#VALUE!	#VALUE!	#VALUE!	#VALUE!	4.3878e-07	#VALUE!	#VALUE!	1.60388e-06	#VALUE!	#VALUE!	#VALUE!
023	1100000	1	9.0275	30.262	nd	21.9375	30.5145	21.3796	nd	27.1595	19.7577	nd	nd	nd	9.0275	4.05312e-07	#VALUE!	0.000129925	3.40229e-07	0.000191269	#VALUE!	3.48116e-06	0.000588676	#VALUE!	#VALUE!	#VALUE!
028	7700	2	9.455	nd	nd	nd	nd	28.0644	nd	nd	21.0735	nd	nd	nd	9.455	#VALUE!	#VALUE!	#VALUE!	#VALUE!	2.50042e-06	#VALUE!	#VALUE!	0.000318033	#VALUE!	#VALUE!	#VALUE!
029	0	3	8.835	nd	nd	nd	nd	22.9371	nd	nd	20.365	nd	nd	nd	8.835	#VALUE!	#VALUE!	#VALUE!	#VALUE!	5.68635e-05	#VALUE!	#VALUE!	0.00033816	#VALUE!	#VALUE!	#VALUE!
032	76000	2	9.40004	nd	nd	27.0657	nd	23.2688	nd	nd	28.835	nd	nd	nd	9.40004	#VALUE!	#VALUE!	4.80961e-06	#VALUE!	6.68456e-05	#VALUE!	#VALUE!	1.41089e-06	#VALUE!	#VALUE!	#VALUE!
033	160000	2	9.44758	nd	nd	27.4279	30.1363	23.9774	nd	nd	24.8277	nd	nd	nd	9.44758	#VALUE!	#VALUE!	3.86715e-06	5.91646e-07	4.22745e-05	#VALUE!	#VALUE!	2.3449e-05	#VALUE!	#VALUE!	#VALUE!
034	0	3	9.66009	nd	nd	23.1838	nd	25.0646	nd	nd	29	nd	nd	nd	9.66009	#VALUE!	#VALUE!	8.4911e-05	#VALUE!	2.30566e-05	#VALUE!	#VALUE!	1.50698e-06	#VALUE!	#VALUE!	#VALUE!
036	0	3	9.885	nd	nd	nd	nd	nd	nd	28.6095	nd	nd	nd	nd	9.885	#VALUE!	#VALUE!	#VALUE!	#VALUE!	#VALUE!	#VALUE!	2.30867e-06	#VALUE!	#VALUE!	#VALUE!	#VALUE!
037	0	3	9.35514	nd	nd	23.3818	nd	24.5573	nd	nd	29.0325	nd	nd	nd	9.35514	#VALUE!	#VALUE!	5.99195e-05	#VALUE!	2.65268e-05	#VALUE!	#VALUE!	1.19268e-06	#VALUE!	#VALUE!	#VALUE!
038	0	3	9.14504	nd	nd	27.7674	nd	24.6382	nd	nd	29.06	nd	nd	nd	9.14504	#VALUE!	#VALUE!	2.47808e-06	#VALUE!	2.16813e-05	#VALUE!	#VALUE!	1.01158e-06	#VALUE!	#VALUE!	#VALUE!
039	357	2	10.1725	nd	nd	nd	nd	nd	nd	nd	nd	nd	nd	nd	10.1725	#VALUE!	#VALUE!	#VALUE!	#VALUE!	#VALUE!	#VALUE!	#VALUE!	#VALUE!	#VALUE!	#VALUE!	#VALUE!
040	0	3	9.9125	nd	nd	nd	nd	nd	nd	nd	nd	nd	nd	nd	9.9125	#VALUE!	#VALUE!	#VALUE!	#VALUE!	#VALUE!	#VALUE!	#VALUE!	#VALUE!	#VALUE!	#VALUE!	#VALUE!
041	52000	2	9.33755	nd	nd	22.065	nd	23.39	nd	nd	28.8475	nd	nd	nd	9.33755	#VALUE!	#VALUE!	0.000147448	#VALUE!	5.88551e-05	#VALUE!	#VALUE!	1.33943e-06	#VALUE!	#VALUE!	#VALUE!
042	140000	2	11.3325	nd	nd	nd	nd	nd	nd	nd	nd	nd	nd	nd	11.3325	#VALUE!	#VALUE!	#VALUE!	#VALUE!	#VALUE!	#VALUE!	#VALUE!	#VALUE!	#VALUE!	#VALUE!	#VALUE!
043	0	3	11.3355	nd	nd	nd	nd	25.8422	nd	nd	29.1075	nd	nd	nd	11.3355	#VALUE!	#VALUE!	#VALUE!	#VALUE!	4.29596e-05	#VALUE!	#VALUE!	4.46793e-06	#VALUE!	#VALUE!	#VALUE!
044	0	3	7.7956	nd	nd	26.791	31.4081	27.1397	28.7255	17.2575	31.5901	nd	31.8641	nd	7.7956	#VALUE!	#VALUE!	1.91343e-06	7.79688e-08	1.50261e-06	5.00578e-07	0.00141802	6.87309e-08	#VALUE!	5.68411e-08	#VALUE!
045	0	3	8.35859	30.5378	nd	30.8011	nd	31.0531	nd	21.34	29.225	nd	nd	nd	8.35859	2.10569e-07	#VALUE!	1.75446e-07	#VALUE!	1.47327e-07	#VALUE!	0.000123649	5.23099e-07	#VALUE!	#VALUE!	#VALUE!
046	2240	2	9.9175	nd	nd	nd	nd	nd	nd	28.4345	30.1975	nd	nd	nd	9.9175	#VALUE!	#VALUE!	#VALUE!	#VALUE!	#VALUE!	#VALUE!	2.66579e-06	7.85433e-07	#VALUE!	#VALUE!	#VALUE!
047	0	3	7.84361	nd	nd	nd	nd	31.4067	nd	30.0021	nd	nd	nd	nd	7.84361	#VALUE!	#VALUE!	#VALUE!	#VALUE!	8.0687e-08	#VALUE!	2.13621e-07	#VALUE!	#VALUE!	#VALUE!	#VALUE!
048	17000	2	6.85675	nd	nd	31.6562	nd	31.5541	nd	30.6521	nd	nd	nd	nd	6.85675	#VALUE!	#VALUE!	3.42472e-08	#VALUE!	3.67595e-08	#VALUE!	6.86877e-08	#VALUE!	#VALUE!	#VALUE!	#VALUE!
049	0	3	8.91502	nd	nd	23.9576	nd	23.7081	nd	nd	20.7975	nd	nd	nd	8.91502	#VALUE!	#VALUE!	2.96298e-05	#VALUE!	3.5224e-05	#VALUE!	#VALUE!	0.000264859	#VALUE!	#VALUE!	#VALUE!
050	0	3	8.93367	32.871	nd	24.4678	nd	24.7768	nd	29.672	33.2701	nd	nd	nd	8.93367	6.225e-08	#VALUE!	2.10754e-05	#VALUE!	1.70117e-05	#VALUE!	5.71653e-07	4.72054e-08	#VALUE!	#VALUE!	#VALUE!
051	40000	2	9.78908	23.8596	nd	23.3876	nd	23.0464	nd	20	32.7278	nd	nd	nd	9.78908	5.81245e-05	#VALUE!	8.06212e-05	#VALUE!	0.000102132	#VALUE!	0.000843732	1.24379e-07	#VALUE!	#VALUE!	#VALUE!
053	0	3	9.25693	34.9269	nd	25.8957	33.1995	32.6068	nd	29.7995	32.5697	nd	nd	nd	9.25693	1.87319e-08	#VALUE!	9.79996e-06	6.20237e-08	9.35362e-08	#VALUE!	6.54725e-07	9.59778e-08	#VALUE!	#VALUE!	#VALUE!
054	0	3	10.02	nd	nd	nd	nd	nd	nd	nd	nd	nd	nd	nd	10.02	#VALUE!	#VALUE!	#VALUE!	#VALUE!	#VALUE!	#VALUE!	#VALUE!	#VALUE!	#VALUE!	#VALUE!	#VALUE!
056	0	3	9.50237	32.5398	nd	24.6986	nd	23.8017	nd	29.742	32.8904	nd	nd	nd	9.50237	1.16157e-07	#VALUE!	2.66359e-05	#VALUE!	4.9599e-05	#VALUE!	8.07707e-07	9.10945e-08	#VALUE!	#VALUE!	#VALUE!
057	0	3	9.73095	29.949	nd	27.2874	32.1359	29.4636	nd	29.147	nd	nd	nd	nd	9.73095	8.19899e-07	#VALUE!	5.18794e-06	1.80074e-07	1.1478e-06	#VALUE!	1.42949e-06	#VALUE!	#VALUE!	#VALUE!	#VALUE!
058	700000	1	9.7875	23.4893	nd	19.6906	nd	22.1223	nd	17.52	20.74	nd	nd	nd	9.7875	7.505e-05	#VALUE!	0.00104441	#VALUE!	0.000193574	#VALUE!	0.00470203	0.000504642	#VALUE!	#VALUE!	#VALUE!
059	3130	2	9.015	nd	nd	nd	nd	nd	nd	nd	20.2312	nd	nd	nd	9.015	#VALUE!	#VALUE!	#VALUE!	#VALUE!	#VALUE!	#VALUE!	#VALUE!	0.000420332	#VALUE!	#VALUE!	#VALUE!
060	120000	2	9.1325	nd	nd	nd	nd	31.1958	nd	nd	19.2925	nd	nd	nd	9.1325	#VALUE!	#VALUE!	#VALUE!	#VALUE!	2.28188e-07	#VALUE!	#VALUE!	0.000874047	#VALUE!	#VALUE!	#VALUE!
061	2000000	1	9.85817	23.6344	nd	nd	nd	22.4996	nd	nd	31.8055	nd	nd	nd	9.85817	7.12756e-05	#VALUE!	#VALUE!	#VALUE!	0.000156513	#VALUE!	#VALUE!	2.47276e-07	#VALUE!	#VALUE!	#VALUE!
062	720	2	9.27671	22.7257	nd	21.5253	29.3455	22.3824	28.0855	25.552	25.3694	nd	30.744	nd	9.27671	8.94232e-05	#VALUE!	0.000205498	9.09267e-07	0.000113448	2.17766e-06	1.26081e-05	1.43092e-05	#VALUE!	3.44903e-07	#VALUE!
064	810000	1	8.78023	20.608	nd	17.9901	23.449	18.0647	20.19	14.8275	21.2026	nd	28.614	nd	8.78023	0.000275091	#VALUE!	0.00168871	3.83936e-05	0.00160354	0.000367544	0.0151213	0.000182181	#VALUE!	1.07014e-06	#VALUE!
065	32000	1	11.08	23.4459	nd	21.95	25.6815	24.0057	24.6251	19.6975	30.3953	nd	nd	nd	11.08	0.000189451	#VALUE!	0.000534326	4.02261e-05	0.000128528	8.36603e-05	0.00254614	1.5329e-06	#VALUE!	#VALUE!	#VALUE!
066	660000	2	11.0947	34.5058	nd	23.4651	27.5815	25.6739	33.4529	20.9825	31.7796	nd	nd	nd	11.0947	8.96515e-08	#VALUE!	0.000188857	1.08881e-05	4.08504e-05	1.85988e-07	0.0010555	5.93205e-07	#VALUE!	#VALUE!	#VALUE!
067	30000	2	9.56099	nd	nd	29.8685	nd	23.7647	nd	nd	23.6433	nd	nd	nd	9.56099	#VALUE!	#VALUE!	7.70593e-07	#VALUE!	5.29967e-05	#VALUE!	#VALUE!	5.76516e-05	#VALUE!	#VALUE!	#VALUE!
068	5200	2	10.2666	24.7457	nd	27.4182	34.6517	27.9984	nd	nd	32.7027	nd	nd	nd	10.2666	4.37874e-05	#VALUE!	6.86832e-06	4.56406e-08	4.59383e-06	#VALUE!	#VALUE!	1.7622e-07	#VALUE!	#VALUE!	#VALUE!
069	540000	1	10.3933	nd	nd	25.1678	nd	29.746	nd	22.4551	nd	nd	nd	nd	10.3933	#VALUE!	#VALUE!	3.56815e-05	#VALUE!	1.49369e-06	#VALUE!	0.000233913	#VALUE!	#VALUE!	#VALUE!	#VALUE!
070	0	3	10.6651	28.2833	nd	28.2509	33.9121	34.3548	nd	nd	31.8077	nd	nd	nd	10.6651	4.97048e-06	#VALUE!	5.08339e-06	1.00452e-07	7.39068e-08	#VALUE!	#VALUE!	4.31964e-07	#VALUE!	#VALUE!	#VALUE!
072	0	3	9.74165	nd	nd	nd	nd	31.5721	nd	nd	23.6666	nd	nd	nd	9.74165	#VALUE!	#VALUE!	#VALUE!	#VALUE!	2.68144e-07	#VALUE!	#VALUE!	6.4293e-05	#VALUE!	#VALUE!	#VALUE!
073	500000	1	10.2031	25.0454	nd	23.3551	19.8761	25.8599	24.9367	20.9425	28.6317	nd	nd	nd	10.2031	3.40416e-05	#VALUE!	0.000109862	0.00122495	1.9357e-05	3.67071e-05	0.000584934	2.83421e-06	#VALUE!	#VALUE!	#VALUE!
074	192000	2	9.34536	31.404	nd	23.402	nd	20.7598	nd	25.5795	22.1125	nd	nd	nd	9.34536	2.28921e-07	#VALUE!	5.86844e-05	#VALUE!	0.000366371	#VALUE!	1.29729e-05	0.00014345	#VALUE!	#VALUE!	#VALUE!
075	10000	2	9.16755	nd	nd	nd	nd	22.1114	nd	nd	21.805	nd	nd	nd	9.16755	#VALUE!	#VALUE!	#VALUE!	#VALUE!	0.000126915	#VALUE!	#VALUE!	0.000156944	#VALUE!	#VALUE!	#VALUE!
076	1330	4	10.1473	27.0485	nd	nd	33.3828	34.0217	nd	nd	29.2535	nd	nd	nd	10.1473	8.17042e-06	#VALUE!	#VALUE!	1.01256e-07	6.5028e-08	#VALUE!	#VALUE!	1.77204e-06	#VALUE!	#VALUE!	#VALUE!
077	13000	2	7.53558	29.6671	nd	28.1671	35.3981	27.3822	nd	nd	32.3219	nd	nd	nd	7.53558	2.17646e-07	#VALUE!	6.15607e-07	4.09766e-09	1.06067e-06	#VALUE!	#VALUE!	3.4559e-08	#VALUE!	#VALUE!	#VALUE!
078	110000	1	7.3	29.6685	nd	29.2875	33.8742	28.8708	nd	20.5525	30.6651	nd	36.6035	nd	7.3	1.84674e-07	#VALUE!	2.40493e-07	1.00086e-08	3.21038e-07	#VALUE!	0.000102469	9.25555e-08	#VALUE!	1.50927e-09	#VALUE!
080	570000	1	7.20142	21.6853	nd	21.1387	26.7738	22.2018	28.3887	17.815	27.7999	nd	35.0125	nd	7.20142	4.36428e-05	#VALUE!	6.37483e-05	1.28273e-06	3.05097e-05	4.1878e-07	0.000638252	6.29864e-07	#VALUE!	4.24642e-09	#VALUE!
081	0	3	7.183	30.0611	nd	29.8913	36.5125	30.0246	nd	nd	28.2055	nd	nd	nd	7.183	1.29719e-07	#VALUE!	1.45921e-07	1.48237e-09	1.33042e-07	#VALUE!	#VALUE!	4.69459e-07	#VALUE!	#VALUE!	#VALUE!
082	860	2	6.92927	30.7242	nd	32.0013	nd	nd	nd	nd	nd	nd	nd	nd	6.92927	6.87095e-08	#VALUE!	2.83505e-08	#VALUE!	#VALUE!	#VALUE!	#VALUE!	#VALUE!	#VALUE!	#VALUE!	#VALUE!
083	3100	2	7.03636	33.8322	nd	31.9513	35.7585	28.033	nd	nd	35.06	nd	nd	nd	7.03636	8.58303e-09	#VALUE!	3.16124e-08	2.25821e-09	4.77963e-07	#VALUE!	#VALUE!	3.66483e-09	#VALUE!	#VALUE!	#VALUE!
084	2100000	1	12.435	18.6175	nd	17.0975	16.69	17.5323	14.695	15.0125	18.4075	nd	29.349	nd	12.435	0.0137684	#VALUE!	0.0394866	0.0523741	0.0292131	0.208773	0.167532	0.0159258	#VALUE!	8.09805e-06	#VALUE!
086	480000	1	14.1	22.0478	nd	21	30.5847	20.7274	17.8501	18.275	20.8149	nd	30.1965	nd	14.1	0.00405029	#VALUE!	0.00837326	1.09051e-05	0.0101152	0.0743238	0.0553613	0.00951939	#VALUE!	1.42717e-05	#VALUE!
087	70000	1	12.2675	30.3175	nd	24.1952	nd	23.1868	nd	nd	22.7201	nd	nd	nd	12.2675	3.68468e-06	#VALUE!	0.000256689	#VALUE!	0.000516361	#VALUE!	#VALUE!	0.000713618	#VALUE!	#VALUE!	#VALUE!
088	120000	1	12.2525	30.434	nd	21.5575	30.188	21.1938	nd	19.6475	21.2975	nd	nd	nd	12.2525	3.36375e-06	#VALUE!	0.00158091	3.98906e-06	0.00203426	#VALUE!	0.00594129	0.00189312	#VALUE!	#VALUE!	#VALUE!
089	95100	1	12.2225	nd	nd	nd	nd	30.1438	nd	nd	22.6041	nd	nd	nd	12.2225	#VALUE!	#VALUE!	#VALUE!	#VALUE!	4.02853e-06	#VALUE!	#VALUE!	0.000749583	#VALUE!	#VALUE!	#VALUE!
090	62000	1	12.4726	nd	nd	nd	nd	nd	nd	nd	32.5805	nd	nd	nd	12.4726	#VALUE!	#VALUE!	#VALUE!	#VALUE!	#VALUE!	#VALUE!	#VALUE!	8.84912e-07	#VALUE!	#VALUE!	#VALUE!
091	22000	1	10.5825	nd	nd	23.8908	nd	23.7519	nd	nd	26.2697	nd	nd	nd	10.5825	#VALUE!	#VALUE!	9.85865e-05	#VALUE!	0.000108546	#VALUE!	#VALUE!	1.89536e-05	#VALUE!	#VALUE!	#VALUE!
092	448000	1	10.3425	22.4149	nd	19.74	23.6703	18.7931	30.8206	17.865	23.8887	nd	nd	nd	10.3425	0.000232189	#VALUE!	0.00148275	9.72571e-05	0.00285835	6.84686e-07	0.00543878	8.35984e-05	#VALUE!	#VALUE!	#VALUE!
093	4000000	1	10.2925	22.7193	nd	22.4688	nd	21.755	nd	19.52	24.4303	nd	nd	nd	10.2925	0.000181616	#VALUE!	0.000216063	#VALUE!	0.000354348	#VALUE!	0.00166818	5.54745e-05	#VALUE!	#VALUE!	#VALUE!
094	15000	4	10.1425	nd	nd	23.8991	nd	23.3342	nd	nd	26.1739	nd	nd	nd	10.1425	#VALUE!	#VALUE!	7.22521e-05	#VALUE!	0.000106883	#VALUE!	#VALUE!	1.49305e-05	#VALUE!	#VALUE!	#VALUE!
095	240000	4	10.255	21.543	nd	20.9556	nd	20.1835	31.5357	18.4875	23.9527	nd	nd	nd	10.255	0.000399921	#VALUE!	0.00060089	#VALUE!	0.00102621	3.92542e-07	0.00332483	7.52631e-05	#VALUE!	#VALUE!	#VALUE!
096	17000	2	10.5175	nd	nd	25.0238	nd	23.5878	nd	nd	25.3956	nd	nd	nd	10.5175	#VALUE!	#VALUE!	4.29704e-05	#VALUE!	0.000116261	#VALUE!	#VALUE!	3.32071e-05	#VALUE!	#VALUE!	#VALUE!
097	0	3	10.3425	22.5013	nd	23.6458	nd	23.9088	nd	nd	26.3131	nd	nd	nd	10.3425	0.0002187	#VALUE!	9.89238e-05	#VALUE!	8.24393e-05	#VALUE!	#VALUE!	1.55729e-05	#VALUE!	#VALUE!	#VALUE!
098	336	2	7.82285	nd	nd	nd	nd	22.9924	nd	nd	18.7235	nd	nd	nd	7.82285	#VALUE!	#VALUE!	#VALUE!	#VALUE!	2.71331e-05	#VALUE!	#VALUE!	0.00052309	#VALUE!	#VALUE!	#VALUE!
099	2880	2	7.69006	nd	nd	nd	nd	22.8936	nd	nd	18.4935	nd	nd	nd	7.69006	#VALUE!	#VALUE!	#VALUE!	#VALUE!	2.65024e-05	#VALUE!	#VALUE!	0.00055955	#VALUE!	#VALUE!	#VALUE!
100	3680	2	7.57254	nd	nd	nd	nd	22.7994	nd	nd	18.631	nd	nd	nd	7.57254	#VALUE!	#VALUE!	#VALUE!	#VALUE!	2.60776e-05	#VALUE!	#VALUE!	0.000468891	#VALUE!	#VALUE!	#VALUE!
101	50200	2	7.51027	nd	nd	nd	nd	21.7164	nd	nd	18.626	nd	nd	nd	7.51027	#VALUE!	#VALUE!	#VALUE!	#VALUE!	5.29075e-05	#VALUE!	#VALUE!	0.000450643	#VALUE!	#VALUE!	#VALUE!
102	5200	2	9.4375	nd	nd	nd	nd	30.2549	32.834	nd	23.322	nd	nd	nd	9.4375	#VALUE!	#VALUE!	#VALUE!	#VALUE!	5.41164e-07	9.05636e-08	#VALUE!	6.61232e-05	#VALUE!	#VALUE!	#VALUE!
103	3300	2	9.29273	nd	nd	nd	nd	21.9923	nd	nd	22.5581	nd	nd	nd	9.29273	#VALUE!	#VALUE!	#VALUE!	#VALUE!	0.000150332	#VALUE!	#VALUE!	0.000101563	#VALUE!	#VALUE!	#VALUE!
104	630	2	9.33095	nd	nd	nd	nd	22.4338	nd	nd	22.5825	nd	nd	nd	9.33095	#VALUE!	#VALUE!	#VALUE!	#VALUE!	0.000113672	#VALUE!	#VALUE!	0.000102536	#VALUE!	#VALUE!	#VALUE!
105	0	3	9.23519	nd	nd	nd	nd	30.0333	nd	nd	22.6225	nd	nd	nd	9.23519	#VALUE!	#VALUE!	#VALUE!	#VALUE!	5.48441e-07	#VALUE!	#VALUE!	9.33268e-05	#VALUE!	#VALUE!	#VALUE!
106	34000	2	9.22304	nd	nd	23.2409	nd	21.0174	nd	nd	22.0875	nd	nd	nd	9.22304	#VALUE!	#VALUE!	6.02865e-05	#VALUE!	0.000281544	#VALUE!	#VALUE!	0.000134093	#VALUE!	#VALUE!	#VALUE!
107	2400	2	9.16622	nd	nd	22.9883	nd	21.5849	nd	nd	22.23	nd	nd	nd	9.16622	#VALUE!	#VALUE!	6.9048e-05	#VALUE!	0.000182639	#VALUE!	#VALUE!	0.000116789	#VALUE!	#VALUE!	#VALUE!
108	31000	1	9.29657	nd	nd	22.428	29.5205	21.3701	31.4581	nd	22.115	nd	nd	nd	9.29657	#VALUE!	#VALUE!	0.000111441	8.16556e-07	0.000232006	2.13159e-07	#VALUE!	0.000138439	#VALUE!	#VALUE!	#VALUE!
109	190000	2	9.49069	nd	nd	21.6669	28.6192	23.8561	31.8682	25.6863	24.6401	nd	nd	nd	9.49069	#VALUE!	#VALUE!	0.000216077	1.74484e-06	4.73797e-05	1.83521e-07	1.33237e-05	2.75153e-05	#VALUE!	#VALUE!	#VALUE!
110	0	3	10.005	nd	nd	nd	nd	25.8393	nd	nd	24.5476	nd	nd	nd	10.005	#VALUE!	#VALUE!	#VALUE!	#VALUE!	1.71156e-05	#VALUE!	#VALUE!	4.19028e-05	#VALUE!	#VALUE!	#VALUE!
111	0	3	10.005	nd	nd	nd	nd	26.5372	nd	nd	24.7951	nd	nd	nd	10.005	#VALUE!	#VALUE!	#VALUE!	#VALUE!	1.05511e-05	#VALUE!	#VALUE!	3.52966e-05	#VALUE!	#VALUE!	#VALUE!
112	36800	1	9.92292	nd	nd	23.2785	28.9308	25.4686	32.849	29.792	24.2526	nd	nd	nd	9.92292	#VALUE!	#VALUE!	9.54059e-05	1.89699e-06	2.09065e-05	1.25475e-07	1.04424e-06	4.85666e-05	#VALUE!	#VALUE!	#VALUE!
113	8100	1	9.52971	nd	nd	22.56	32.1907	24.6944	27.1684	20.5817	23.7976	nd	nd	nd	9.52971	#VALUE!	#VALUE!	0.00011953	1.50789e-07	2.7226e-05	4.90032e-06	0.000471	5.06932e-05	#VALUE!	#VALUE!	#VALUE!
114	64000	1	9.57924	nd	nd	20.9382	22.8926	23.6405	25.4427	19.7183	23.1125	nd	nd	nd	9.57924	#VALUE!	#VALUE!	0.000380727	9.82366e-05	5.84971e-05	1.67729e-05	0.000886799	8.43475e-05	#VALUE!	#VALUE!	#VALUE!
115	12000000	1	9.9	16.5154	nd	14.0425	16.36	15.9654	17.9975	14.1625	16.875	nd	18.0625	nd	9.9	0.010199	#VALUE!	0.0566203	0.0113591	0.0149323	0.00365098	0.0521027	0.00794907	#VALUE!	0.00349014	#VALUE!
116	0	3	8.45402	nd	nd	25.833	nd	23.9216	31.6057	nd	20.251	nd	nd	nd	8.45402	#VALUE!	#VALUE!	5.86703e-06	#VALUE!	2.20692e-05	1.07315e-07	#VALUE!	0.000281031	#VALUE!	#VALUE!	#VALUE!
117	310000	1	8.20954	29.1698	nd	19.7375	nd	18.9386	28.7205	16.8825	16.8885	nd	27.9415	nd	8.20954	4.90145e-07	#VALUE!	0.000338637	#VALUE!	0.000589145	6.69243e-07	0.00245006	0.0024399	#VALUE!	1.14838e-06	#VALUE!
118	83300	1	7.84005	nd	nd	29.5935	nd	21.5529	nd	27.742	18.1885	nd	nd	nd	7.84005	#VALUE!	#VALUE!	2.8285e-07	#VALUE!	7.44758e-05	#VALUE!	1.02074e-06	0.000767019	#VALUE!	#VALUE!	#VALUE!
119	192000	1	9.275	nd	nd	19.7695	28.0963	20.624	21.215	17.25	17.9225	nd	19.94	nd	9.275	#VALUE!	#VALUE!	0.000693148	2.15885e-06	0.00038335	0.000254506	0.00397453	0.00249369	#VALUE!	0.000615905	#VALUE!
120	110000	2	8.60746	23.0583	nd	21.5191	nd	nd	nd	28.1045	29.15	nd	nd	nd	8.60746	4.46549e-05	#VALUE!	0.000129784	#VALUE!	#VALUE!	#VALUE!	1.35147e-06	6.54755e-07	#VALUE!	#VALUE!	#VALUE!
121	0	3	8.7725	nd	nd	21.9868	nd	nd	nd	28.1345	19.51	nd	nd	nd	8.7725	#VALUE!	#VALUE!	0.00010522	#VALUE!	#VALUE!	#VALUE!	1.48408e-06	0.000585719	#VALUE!	#VALUE!	#VALUE!
122	0	3	8.7025	22.5566	nd	20.8439	nd	nd	nd	28.102	19.525	nd	nd	nd	8.7025	6.75318e-05	#VALUE!	0.000221344	#VALUE!	#VALUE!	#VALUE!	1.446e-06	0.000552207	#VALUE!	#VALUE!	#VALUE!
124	110	4	9.34724	nd	nd	nd	nd	26.4317	nd	nd	20.1014	nd	nd	nd	9.34724	#VALUE!	#VALUE!	#VALUE!	#VALUE!	7.19564e-06	#VALUE!	#VALUE!	0.000578984	#VALUE!	#VALUE!	#VALUE!
125	79	4	9.40399	nd	nd	nd	nd	nd	nd	nd	19.88	nd	nd	nd	9.40399	#VALUE!	#VALUE!	#VALUE!	#VALUE!	#VALUE!	#VALUE!	#VALUE!	0.000702112	#VALUE!	#VALUE!	#VALUE!
126	0	3	9.53064	nd	nd	nd	nd	25.0928	nd	nd	20.5863	nd	nd	nd	9.53064	#VALUE!	#VALUE!	#VALUE!	#VALUE!	2.06686e-05	#VALUE!	#VALUE!	0.000469817	#VALUE!	#VALUE!	#VALUE!
127	545000	2	9.10383	21.1374	nd	18.5912	32.904	19.757	20.5825	16.6125	16.5991	nd	nd	nd	9.10383	0.000238531	#VALUE!	0.00139326	6.84587e-08	0.000620988	0.000350409	0.00549118	0.00554254	#VALUE!	#VALUE!	#VALUE!
128	110	2	9.09048	nd	nd	nd	nd	nd	nd	nd	19.755	nd	nd	nd	9.09048	#VALUE!	#VALUE!	#VALUE!	#VALUE!	#VALUE!	#VALUE!	#VALUE!	0.000616112	#VALUE!	#VALUE!	#VALUE!
129	0	3	8.99347	nd	nd	nd	nd	31.4202	nd	nd	20.1659	nd	nd	nd	8.99347	#VALUE!	#VALUE!	#VALUE!	#VALUE!	1.77373e-07	#VALUE!	#VALUE!	0.000433267	#VALUE!	#VALUE!	#VALUE!
130	1200	4	9.09708	nd	nd	nd	nd	nd	nd	nd	19.7625	nd	nd	nd	9.09708	#VALUE!	#VALUE!	#VALUE!	#VALUE!	#VALUE!	#VALUE!	#VALUE!	0.000615727	#VALUE!	#VALUE!	#VALUE!
131	0	3	8.41278	nd	nd	nd	nd	nd	nd	nd	28.9588	nd	nd	nd	8.41278	#VALUE!	#VALUE!	#VALUE!	#VALUE!	#VALUE!	#VALUE!	#VALUE!	6.53167e-07	#VALUE!	#VALUE!	#VALUE!
132	0	3	8.2011	nd	nd	nd	nd	nd	nd	nd	28.986	nd	nd	nd	8.2011	#VALUE!	#VALUE!	#VALUE!	#VALUE!	#VALUE!	#VALUE!	#VALUE!	5.53503e-07	#VALUE!	#VALUE!	#VALUE!
133	1300	2	8.35913	nd	nd	nd	nd	31.9911	nd	nd	28.7365	nd	nd	nd	8.35913	#VALUE!	#VALUE!	#VALUE!	#VALUE!	7.69262e-08	#VALUE!	#VALUE!	7.34151e-07	#VALUE!	#VALUE!	#VALUE!
134	65000	1	8.68213	nd	nd	30.0029	nd	31.2902	nd	nd	28.4679	nd	nd	nd	8.68213	#VALUE!	#VALUE!	3.8177e-07	#VALUE!	1.56422e-07	#VALUE!	#VALUE!	1.10638e-06	#VALUE!	#VALUE!	#VALUE!
135	8830	1	8.02524	nd	nd	nd	nd	nd	nd	nd	28.8616	nd	nd	nd	8.02524	#VALUE!	#VALUE!	#VALUE!	#VALUE!	#VALUE!	#VALUE!	#VALUE!	5.34112e-07	#VALUE!	#VALUE!	#VALUE!
136	600000	1	8.07551	29.6435	nd	17.1406	31.8056	18.4292	27.7883	15.1025	26.6621	nd	nd	nd	8.07551	3.21651e-07	#VALUE!	0.00186694	7.18666e-08	0.000764233	1.16377e-06	0.00766772	2.54034e-06	#VALUE!	#VALUE!	#VALUE!
137	34700	2	8.0677	nd	nd	nd	nd	nd	nd	nd	28.8272	nd	nd	nd	8.0677	#VALUE!	#VALUE!	#VALUE!	#VALUE!	#VALUE!	#VALUE!	#VALUE!	5.63329e-07	#VALUE!	#VALUE!	#VALUE!
139	350000	1	7.7588	nd	nd	14.93	23.2997	16.7685	17.7739	12.9672	18.2008	nd	19.6675	nd	7.7588	#VALUE!	#VALUE!	0.00693833	2.09765e-05	0.00194008	0.000966362	0.027047	0.000718853	#VALUE!	0.000260089	#VALUE!
141	7500	2	7.20084	nd	nd	nd	nd	nd	nd	nd	22.6181	nd	nd	nd	7.20084	#VALUE!	#VALUE!	#VALUE!	#VALUE!	#VALUE!	#VALUE!	#VALUE!	2.28525e-05	#VALUE!	#VALUE!	#VALUE!
142	428000	1	7.46309	nd	nd	nd	nd	nd	nd	nd	nd	nd	nd	nd	7.46309	#VALUE!	#VALUE!	#VALUE!	#VALUE!	#VALUE!	#VALUE!	#VALUE!	#VALUE!	#VALUE!	#VALUE!	#VALUE!
143	0	3	7.46452	nd	nd	nd	nd	nd	nd	nd	22.0752	nd	nd	nd	7.46452	#VALUE!	#VALUE!	#VALUE!	#VALUE!	#VALUE!	#VALUE!	#VALUE!	3.99725e-05	#VALUE!	#VALUE!	#VALUE!
144	47000	1	7.31807	nd	nd	18.9151	32.1093	20.8923	21.2725	16.17	21.1625	nd	nd	nd	7.31807	#VALUE!	#VALUE!	0.000322811	3.44425e-08	8.19879e-05	6.29932e-05	0.00216423	6.79844e-05	#VALUE!	#VALUE!	#VALUE!
145	88000	4	8.73779	nd	nd	23.4576	nd	25.618	nd	19.6375	25.3656	nd	nd	nd	8.73779	#VALUE!	#VALUE!	3.70598e-05	#VALUE!	8.28973e-06	#VALUE!	0.00052343	9.87475e-06	#VALUE!	#VALUE!	#VALUE!
146	0	3	8.09721	nd	nd	nd	nd	nd	nd	nd	nd	nd	nd	nd	8.09721	#VALUE!	#VALUE!	#VALUE!	#VALUE!	#VALUE!	#VALUE!	#VALUE!	#VALUE!	#VALUE!	#VALUE!	#VALUE!
147	711000	2	8.60286	nd	nd	20.9236	28.2101	21.7059	23.1876	17.5	23.1882	nd	nd	nd	8.60286	#VALUE!	#VALUE!	0.000195479	1.25212e-06	0.000113655	4.06976e-05	0.00209746	4.06804e-05	#VALUE!	#VALUE!	#VALUE!
151	0	5	8.38808	nd	nd	29.661	nd	nd	nd	28.5245	31.1907	nd	nd	nd	8.38808	#VALUE!	#VALUE!	3.94647e-07	#VALUE!	#VALUE!	#VALUE!	8.67622e-07	1.3669e-07	#VALUE!	#VALUE!	#VALUE!
152	0	5	8.50068	nd	nd	29.8735	nd	nd	nd	28.552	31.2107	nd	nd	nd	8.50068	#VALUE!	#VALUE!	3.68244e-07	#VALUE!	#VALUE!	#VALUE!	9.20343e-07	1.45752e-07	#VALUE!	#VALUE!	#VALUE!
153	0	5	8.12042	nd	nd	29.5585	nd	nd	nd	28.5745	31.2432	nd	nd	nd	8.12042	#VALUE!	#VALUE!	3.51958e-07	#VALUE!	#VALUE!	#VALUE!	6.96155e-07	1.09486e-07	#VALUE!	#VALUE!	#VALUE!
154	0	5	8.17047	nd	nd	29.6885	nd	nd	nd	28.532	31.0507	nd	nd	nd	8.17047	#VALUE!	#VALUE!	3.32984e-07	#VALUE!	#VALUE!	#VALUE!	7.42278e-07	1.29532e-07	#VALUE!	#VALUE!	#VALUE!
155	0	5	8.14797	nd	nd	29.2935	nd	nd	nd	28.502	30.9057	nd	nd	nd	8.14797	#VALUE!	#VALUE!	4.3108e-07	#VALUE!	#VALUE!	#VALUE!	7.46146e-07	1.41011e-07	#VALUE!	#VALUE!	#VALUE!
156	0	5	7.89392	nd	nd	29.216	nd	nd	nd	28.4795	31.0782	nd	nd	nd	7.89392	#VALUE!	#VALUE!	3.81428e-07	#VALUE!	#VALUE!	#VALUE!	6.35509e-07	1.04918e-07	#VALUE!	#VALUE!	#VALUE!
157	0	5	8.02348	nd	nd	28.571	nd	nd	nd	28.417	31.2757	nd	nd	nd	8.02348	#VALUE!	#VALUE!	6.52497e-07	#VALUE!	#VALUE!	#VALUE!	7.25999e-07	1.00091e-07	#VALUE!	#VALUE!	#VALUE!
158	0	5	10.3786	nd	nd	nd	nd	nd	nd	nd	32.4308	nd	nd	nd	10.3786	#VALUE!	#VALUE!	#VALUE!	#VALUE!	#VALUE!	#VALUE!	#VALUE!	2.29955e-07	#VALUE!	#VALUE!	#VALUE!
161	0	5	10.1655	nd	nd	nd	nd	nd	nd	nd	32.2957	nd	nd	nd	10.1655	#VALUE!	#VALUE!	#VALUE!	#VALUE!	#VALUE!	#VALUE!	#VALUE!	2.17844e-07	#VALUE!	#VALUE!	#VALUE!
162	0	5	10.3678	nd	nd	nd	nd	nd	nd	nd	32.3657	nd	nd	nd	10.3678	#VALUE!	#VALUE!	#VALUE!	#VALUE!	#VALUE!	#VALUE!	#VALUE!	2.38763e-07	#VALUE!	#VALUE!	#VALUE!
			9.08906	32.0715	nd	24.2403	33.9624	29.8821	nd	nd	24.0577	nd	nd	nd	9.08906	1.20669e-07	#VALUE!	2.74807e-05	3.25373e-08	5.50398e-07	#VALUE!	#VALUE!	3.11885e-05	#VALUE!	#VALUE!	#VALUE!
			9.16133	nd	nd	30.4488	nd	31.9789	nd	nd	29.7625	nd	nd	nd	9.16133	#VALUE!	#VALUE!	3.90704e-07	#VALUE!	1.35274e-07	#VALUE!	#VALUE!	6.28679e-07	#VALUE!	#VALUE!	#VALUE!
	0	5	7.03233	30.6685	nd	30.7615	33.8742	28.8708	nd	20.5525	30.6651	nd	37.6035	nd	7.03233	7.67006e-08	#VALUE!	7.19139e-08	8.3137e-09	2.66673e-07	#VALUE!	8.51169e-05	7.6882e-08	#VALUE!	6.26845e-10	#VALUE!
	0	5	12.5525	nd	nd	nd	nd	26.7836	nd	nd	23.271	nd	nd	nd	12.5525	#VALUE!	#VALUE!	#VALUE!	#VALUE!	5.20028e-05	#VALUE!	#VALUE!	0.000593485	#VALUE!	#VALUE!	#VALUE!
	0	5	8.7075	nd	nd	nd	nd	32.7596	nd	28.0495	19.7825	nd	nd	nd	8.7075	#VALUE!	#VALUE!	#VALUE!	#VALUE!	5.74891e-08	#VALUE!	1.50479e-06	0.000463545	#VALUE!	#VALUE!	#VALUE!
	0	5	7.44857	nd	nd	27.941	nd	nd	nd	nd	23.2038	nd	nd	nd	7.44857	#VALUE!	#VALUE!	6.77895e-07	#VALUE!	#VALUE!	#VALUE!	#VALUE!	1.80807e-05	#VALUE!	#VALUE!	#VALUE!
	0	5	7.53147	nd	nd	nd	nd	nd	nd	nd	22.8083	nd	nd	nd	7.53147	#VALUE!	#VALUE!	#VALUE!	#VALUE!	#VALUE!	#VALUE!	#VALUE!	2.51901e-05	#VALUE!	#VALUE!	#VALUE!
Legend to the group
1	Primary Infection
2	Reaktivation
3	Healthy Carriers
4	Unknow status
5	Seronegative Controls
